# Supplementary material for: Maximizing Polysaccharides and Phycoerythrin in Porphyridium purpureum via the Addition of Exogenous Compounds: A Response-Surface-Methodology Approach
Source: Mar Drugs. 2024 Mar 21;22(3):138. doi: 10.3390/md22030138 (PMC10971926; doi:10.3390/md22030138)
Supplement: Supplementary file 1 [file marinedrugs-22-00138-s001.zip]

Archive with 1 entries (1 files):
- marinedrugs-2915983-supplementary.pdf
